# Supplementary material for: Sequential phototrophic–mixotrophic cultivation of oleaginous microalga Graesiella sp. WBG-1 in a 1000 m2 open raceway pond
Source: Biotechnol Biofuels. 2019 Feb 11;12:27. doi: 10.1186/s13068-019-1367-1 (PMC6371596; doi:10.1186/s13068-019-1367-1)
Supplement: Supplementary file 1 — Additional file 1. Fatty acid composition of Graesiella sp. WBG-1 under different acetate feeding strategies and photo of the two types of column reactor. [file 13068_2019_1367_MOESM1_ESM.xlsx]

## Sheet: Sheet1
		Phototrophic	E-FB	A-FB	P-FB	A-B	P-B
	C14:0	0.59	0.73	0.69	0.81	0.75	0.67
	C16:0	27.26	28.18	28.11	29.12	28.72	28.46
	C18:0	2.87	3.07	3.15	3	3.31	3.58
	C20:0	0.43	0.42	0.55	0.45	0.4	0.35
	C22:0	0.09	0.07	0.07	0.06	0.08	0.1
	C24:0	0.04	0.04	0.05	0.04	0.03	0.02
	C14:1	0.08	0.05	0.06	0.1	0.07	0.1
	C16:1	2.44	3.15	3.32	3.22	4.01	3.37
	C18:1	37.12	38.76	38.79	38.74	38.89	40.02
	C20:1	1.18	1.07	1.12	1.32	1.17	1.03
	C16:2	7.06	6.81	7.01	7.23	6.87	7.14
	C18:2	9.09	8.9	8.77	7.59	7.41	7.57
	C18:3	11.42	8.57	8.1	8.14	8.24	7.39
	C20:5	0.33	0.18	0.21	0.18	0.05	0.2
