# Supplementary material for: Sequential phototrophic–mixotrophic cultivation of oleaginous microalga Graesiella sp. WBG-1 in a 1000 m2 open raceway pond
Source: Biotechnol Biofuels. 2019 Feb 11;12:27. doi: 10.1186/s13068-019-1367-1 (PMC6371596; doi:10.1186/s13068-019-1367-1)
Supplement: Supplementary file 3 — Additional file 3. Changes of residual nitrate and phosphate during the Graesiella cultivation in open raceway pond. [file 13068_2019_1367_MOESM3_ESM.xlsx]

## Sheet: Sheet1
	Changes of residual nitrate and phosphate during the Graesiella cultivation in open raceway pond
	Cultivation time (day)	NO3--N (mg/L)	P (mg/L)	K2HPO4 (mg/L)	NaNO3 (mg/L)
	0	17.07	5.12	28.7381	103.639
	2	9.17	1.57	8.81226	55.675
	4	0.884	0.749	4.20406	5.36714
	6	0.012	0.099	0.555677	0.0728571
	8	0.013	\	\	0.0789286
	12	0.016	\	\	0.0971429
	14	0.011	\	\	0.0667857
	\ : Undetected
