# Supplementary material for: Sequential phototrophic–mixotrophic cultivation of oleaginous microalga Graesiella sp. WBG-1 in a 1000 m2 open raceway pond
Source: Biotechnol Biofuels. 2019 Feb 11;12:27. doi: 10.1186/s13068-019-1367-1 (PMC6371596; doi:10.1186/s13068-019-1367-1)
Supplement: Supplementary file 5 — Additional file 5. Correlation of light intensity and biomass productivity of the microalgae Graesiella sp. WBG-1 phototrophically cultured in raceway pond. [file 13068_2019_1367_MOESM5_ESM.xlsx]

## Sheet: Sheet1
Correlation of light intensity and biomass productivity of the microalgae Graesiella sp. WBG-1 phototrophically cultured in raceway pond																	Only a rough estimation
Iav	ΔPbiomass
mol m-2d-1	g m-2d-1
63.4716	12.9743										Iav	ΔPbiomass	Iav AVG	ΔPbiomass AVG	Direct calculation of increase in Pbiomass regardless of Iav	ΔPbiomass induced by changes in Iav	ΔPbiomass of SPMC substracting the contributions phototrophic growth induced by different Iav	Increase (%) in Pbiomass substracting the contributions phototrophic growth induced by different Iav
62.694	19.2685										mol m-2d-1	g m-2d-1	mol m-2d-1	g m-2d-1
53.7516	16.0759										45	8.7
53.1684	13.4993										36	7.2
51.7104	12.6329								200 m2 phototrophic		39	6.2	40	7.36667
38.1992	11.2078										31	9.6
36.4231	10.1937										36	11.7
20.8839	10.3235								200 m2 SPMC 2014		35	10.5	34	10.6	0.438914	-1.56	4.79333	0.650679
30.7209	11.3368										44	11.8
38.5135	10.331										52	12.4
34.4116	9.26162								200 m2 SPMC 2015		37	10.5	44.3333	11.5667	0.570136	1.1258	3.0742	0.417312
40.7246	8.56673										42	12.5
43.9018	8.71539										39	11.8
18	8.6597								1000 m2 SPMC 2016		36	10.3	39	11.5333	0.565611	-0.26	4.42667	0.600905
35.4039	10.75
36.8361	8.67
26.302	8.148
32.3135	6.4075
38.2561	6.768
34.229	6.63917
ΔPbiomass are calculated from the direct daily measurement of biomass concentrations in one batch cultivation
Iav are the automatically logged values of solar irradiance
	0			11.34
	1	43.5666		25.654	14.314	14.314
	2
	3
	4
	5
	6
	7
	8
	9
	10
	11
	12
	13
