# Supplementary material for: Sequential phototrophic–mixotrophic cultivation of oleaginous microalga Graesiella sp. WBG-1 in a 1000 m2 open raceway pond
Source: Biotechnol Biofuels. 2019 Feb 11;12:27. doi: 10.1186/s13068-019-1367-1 (PMC6371596; doi:10.1186/s13068-019-1367-1)
Supplement: Supplementary file 6 — Additional file 6. Calculation of acetate conversion efficiency. [file 13068_2019_1367_MOESM6_ESM.xlsx]

## Sheet: Sheet1
					Cbiomass
					0 day	14 day	delta Cbiomass	delta Cbiomass (M.-P.)	Na-acetate consumed	ACE	AVG ACE	SD
					g m-2	g m-2	g m-2	g m-2	g m-2	g g-1	g g-1
				200 m2 SPMC	7.86	129.88	122.02
					11.34	97.73	86.39
					8.16	102.34	94.18
							100.863
				200 m2 SPMC Jun. 2014	10.97	135.73	124.76	23.8967	289.6	0.0825161
				200 m2 SPMC Jul. 2014	10.2	173.89	163.69	62.8267	289.6	0.216943
				200 m2 SPMC Sep. 2014	10.01	156.51	146.5	45.6367	289.6	0.157585	0.152348	0.0673662
				200 m2 SPMC May 2015	10.61	175.2	164.59	63.7267	289.6	0.220051
				200 m2 SPMC Jun. 2015a	11.73	184.82	173.09	72.2267	289.6	0.249401
				200 m2 SPMC Jun. 2015b	11.4	158.82	147.42	46.5567	289.6	0.160762	0.210071	0.0451545
				1000 m2 SPMC Jul. 2016	8.07	183.32	175.25	74.3867	289.6	0.25686
				1000 m2 SPMC Sep. 2016a	13.9	179.65	165.75	64.8867	289.6	0.224056
				1000 m2 SPMC Sep. 2016b	9.5	153.89	144.39	43.5267	289.6	0.150299	0.210405	0.0545762
